# Supplementary material for: Isolation, identification, and biological characteristics of Clostridium sartagoforme from rabbit
Source: PLoS One. 2021 Nov 15;16(11):e0259715. doi: 10.1371/journal.pone.0259715 (PMC8592454; doi:10.1371/journal.pone.0259715)
Supplement: S1 Data — (XLS) [file pone.0259715.s001.xls]

## Sheet: Survival rate in high temperatu
	Temperature
	80 ℃	90 ℃	100 ℃
Survival rate (%)	82.6503	9.56284	0
	90.847	7.51366	0
	95.6284	5.46448	0
	86.0656	8.19672	0
	72.4044	9.56284	0

## Sheet: Survival rate in stomach juice
Conditions		Hours
		1	2	3
Survival rate (%)	pH=1.5	64.1026	33.3333	23.0769
		55.5556	35.8974	37.6068
		60.6838	34.188	36.7521
		62.3932	36.7521	23.0769
		55.5556	41.0256	27.3504
		53.8462	44.4444	38.4615
	pH=2.5	80.3419	51.2821	56.4103
		76.0684	55.5556	49.5726
		80.3419	52.9915	53.8462
		82.906	49.5726	58.9744
		81.1966	49.5726	52.1368
		78.6325	50.4274	49.5726
	pH=3.5	88.0342	76.9231	56.4103
		89.7436	73.5043	58.1197
		89.7436	76.0684	59.8291
		88.0342	73.5043	59.8291
		89.7436	74.359	56.4103
		88.8889	74.359	58.9744

## Sheet: bile salt tolerance
Content of bile salt	0.001	0.0015	0.002	0.0025	0.003	0.0035	0.004
OD600	0.88	0.76	0.51	0.12	0.26	0	0
	0.93	1.09	0.14	0.43	0.12	0	0
	1.29	1.26	0.2	0.35	0.06	0	0
	0.92	0.78	0.25	0.28	0.08	0	0
	0.91	1.05	0.39	0.26	0.11	0	0
	1.15	1.12	0.49	0.04	0.04	0	0

## Sheet: number of diarrhea
Group	number of diarrhea
A	0
A	0
A	0
A	0
A	1
A	0
A	0
A	0
A	0
B	0
B	3
B	0
B	2
B	0
B	0
B	1
B	0
B	0
C	4
C	0
C	0
C	0
C	4
C	0
C	0
C	0
C	1

## Sheet: Mortality
Group	Mortality
A	0
A	0
A	0
A	0
A	1
A	0
A	0
A	0
A	0
B	0
B	0
B	0
B	1
B	0
B	0
B	0
B	0
B	0
C	0
C	0
C	0
C	0
C	0
C	0
C	0
C	0
C	1
